# Supplementary material for: Diet assessment of two land planarian species using high-throughput sequencing data
Source: Sci Rep. 2019 Jun 18;9:8679. doi: 10.1038/s41598-019-44952-3 (PMC6581950; doi:10.1038/s41598-019-44952-3)
Supplement: Supplementary file 1 — Supplementary Tables [file 41598_2019_44952_MOESM1_ESM.xlsx]

## Sheet: TABLE_S1
	Mean lenght		Standard deviation		Minimum		Maximum
	B	A	B	A	B	A	B	A
ImSantoA	321.376	540.231	286.316	351.654	200	200	11024	1113
ImCubatao	319.319	387.783	238.826	183.482	200	200	6277	1066
CbSantoA	406.179	441.919	1375.62	421.76	200	200	159073	1943
CbCubatao	345.479	388.64	227.821	228.849	200	201	6956	1338
CbCantareira	362.184	334.553	165.072	172.729	200	200	7981	845
CbItatiaia	354.903	518.532	218.813	642.36	200	200	15533	3127
TOTAL	356.906	421.311	501.71	375.221	200	200	159073	3127
Table S1. Summary statistics of sequences length before (B) and after (A) the filtering pipeline.

## Sheet: TABLE_S2
ImSantoA	BBH	LCA	SAP	MAP	CONSENSUS
unplaced_13118	Fimoscolex sp	Glossoscolecidae	Glossoscolecidae	Glossoscolecidae	Glossoscolecidae
unplaced_307	Eisenia fetida	Eisenia fetida	Lumbricidae	Lumbricidae	Lumbricidae
unplaced_10144	Fimoscolex sp	Clitellata	Glossoscolecidae	Glossoscolecidae	Glossoscolecidae
unplaced_6964	Eisenia fetida	Lumbricina	Glossoscolecidae	Glossoscolecidae	Glossoscolecidae
unplaced_2336	Amynthas sp	Megascocelidae	Glossoscolecidae	Glossoscolecidae	Glossoscolecidae
unplaced_7085	Fimoscolex sp	Lumbricina	Glossoscolecidae	Glossoscolecidae	Glossoscolecidae
scaffold_5	Helobdella robusta	Helobdella robusta	--	--	--
unplaced_167	Helobdella robusta	Helobdella robusta	Helobdella robusta	Helobdella robusta	Helobdella robusta
unplaced_15038	--	Bilateria	--	--	--
unplaced_11539	--	Lophotrochozoa	Metazoa	Metazoa	Metazoa
unplaced_18539	Paraba sp	Geoplanoidea	Geoplanidae	Geoplanoidea	Geoplanoidea
unplaced_10740	Schmidtea mediterranea	Bilateria	Metazoa	Metazoa	Metazoa
unplaced_7711	Dugesia japonica	Continenticola	Dugesiidae	Ophisthokonta	--
Table S2. Taxonomic assignments from ImSantoA dataset.

## Sheet: TABLE_S3
ImCubatao	BBH	LCA	SAP	MAP	CONSENSUS
unplaced_12025	Pontoscolex spiralis	Lumbricina	Rhinodrilidae	Rhinodrilidae	Rhinodrilidae
unplaced_17862	--	Clitellata	Pontoscolex spiralis	Oligochaeta	--
unplaced_7401	Pontoscolex spiralis	Lumbricina	Pontoscolex spiralis	Pontoscolex spiralis	Pontoscolex spiralis
unplaced_224	Pontoscolex corethrurus	Pontoscolex corethrurus	Pontoscolex corethrurus	Pontoscolex corethrurus	Pontoscolex corethrurus
unplaced_586	Eisenia sp	Bilateria	--	Metazoa	--
unplaced_9614	Pontoscolex corethrurus	Pontoscolex corethrurus	Pontoscolex corethrurus	Pontoscolex corethrurus	Pontoscolex corethrurus
unplaced_71	Pontoscolex corethrurus	Pontoscolex corethrurus	Pontoscolex corethrurus	Pontoscolex corethrurus	Pontoscolex corethrurus
unplaced_11711	Pontoscolex spiralis	Rhinodrilidae	Rhinodrilidae	Rhinodrilidae	Rhinodrilidae
unplaced_6169	Pontoscolex spiralis	Clitellata	Pontoscolex spiralis	Pontoscolex spiralis	Pontoscolex spiralis
unplaced_1814	Pontoscolex corethrurus	Pontoscolex corethrurus	--	--	--
unplaced_13992	Pontoscolex corethrurus	Pontoscolex corethrurus	Pontoscolex corethrurus	Pontoscolex corethrurus	Pontoscolex corethrurus
unplaced_11689	--	Oligochaeta	Rhinodrilidae	Rhinodrilidae	Rhinodrilidae
unplaced_13896	Pontoscolex corethrurus	Pontoscolex corethrurus	Pontoscolex corethrurus	Pontoscolex corethrurus	Pontoscolex corethrurus
unplaced_4721	Pontoscolex corethrurus	Pontoscolex corethrurus	Pontoscolex corethrurus	Pontoscolex corethrurus	Pontoscolex corethrurus
unplaced_7208	Pontoscolex corethrurus	Pontoscolex corethrurus	Pontoscolex corethrurus	Pontoscolex corethrurus	Pontoscolex corethrurus
unplaced_22771	Pontoscolex corethrurus	Pontoscolex corethrurus	Pontoscolex corethrurus	Pontoscolex corethrurus	Pontoscolex corethrurus
unplaced_11631	Pontoscolex corethrurus	Pontoscolex corethrurus	Pontoscolex corethrurus	Pontoscolex corethrurus	Pontoscolex corethrurus
unplaced_16745	Eisenia fetida	Lophotrochozoa	--	--	--
unplaced_3192	--	Lophotrochozoa	--	Metazoa	--
unplaced_1347	Imbira marcusi	Geoplanidae	Geoplanidae	Geoplanidae	Geoplanidae
unplaced_14562	Dugesia japonica	Continenticola	Tricladida	Tricladida	Tricladida
unplaced_9387	Schmidtea mediterranea	Bilateria	--	Metazoa	--
unplaced_19113	--	Bilateria	Tricladida	Geoplanoidea	--
Table S3. Taxonomic assignments from ImCubatao dataset.

## Sheet: TABLE_S4
CbSantoA	BBH	LCA	SAP	MAP	CONSENSUS
unplaced_8445	Praticolella martensiana	Panpulmonata	Gastropoda	Bulimulus diaphanus
unplaced_2505	Dufourea novaeangliae	Dufourea novaeangliae	--	--	--
unplaced_4630	Unela glandulifera	Euthyneura	Gastropoda	Gastropoda	Gastropoda
unplaced_5860	--	Euthyneura	Gastropoda	Gastropoda	Gastropoda
unplaced_6111	--	Euthyneura	Gastropoda	Gastropoda	Gastropoda
unplaced_18153	Apoecus ramelauensis	Apoecus ramelauensis	Apoecus ramelauensis	Apoecus ramelauensis	Apoecus ramelauensis
scaffold_312	Obama carinata	Obama carinata	Obama sp	Obama sp	Obama sp
unplaced_20725	Imbira marcusi	Imbira marcusi	Imbira marcusi	Imbira marcusi	Imbira marcusi
unplaced_10085	Entodina jekylli	Stylommatophora	--	--	--
unplaced_13601	Obama sp	Cephaloflexa bergi	--	--	--
unplaced_16372	Plagiodontes multiplicatus	Gastropoda	Gastropoda	Gastropoda	Gastropoda
unplaced_7331	Eufriesea mexicana	Aculeata	--	--	--
unplaced_14306	Eufriesea mexicana	Aculeata	--	--	--
unplaced_9837	Obama sp	Cephaloflexa bergi	--	--	--
unplaced_23680	Dugesia tigrina	Dugesia sp	Girardia sp	Girardia tigrina	--
unplaced_25190	Cingulina sp	Euthyneura	Gastropoda	Gastropoda	Gastropoda
unplaced_28076	Dugesia tigrina	Dugesia sp	--	--	--
unplaced_3394	Cephaloflexa bergi	Cephaloflexa bergi	Cephaloflexa bergi	Cephaloflexa bergi	Cephaloflexa bergi
unplaced_4326	Cephaloflexa bergi	Cephaloflexa bergi	Cephaloflexa bergi	Cephaloflexa bergi	Cephaloflexa bergi
unplaced_11324	Boonea seminuda	Panpulmonata	Gastropoda	Gastropoda	Gastropoda
unplaced_14253	--	Continenticola	Tricladida	Tricladida	Tricladida
unplaced_20163	Dugesia tigrina	Dugesia sp	--	--	--
unplaced_26460	Cephaloflexa bergi	Cephaloflexa bergi	Geoplanidae	Cephaloflexa bergi	Cephaloflexa bergi
unplaced_4122	Obama ladislavii	Obama sp	Obama ladislavii	Geoplanoidea	--
unplaced_13209	Dugesia tigrina	Dugesia sp	--	--	--
unplaced_13640	Cephaloflexa bergi	Cephaloflexa bergi	Cephaloflexa bergi	Cephaloflexa bergi	Cephaloflexa bergi
unplaced_6768	Helicodiscus parallelus	--	--	--	--
unplaced_9036	Cephaloflexa bergi	Cephaloflexa bergi	--	--	--
unplaced_3924	--	Bilateria	--	Metazoa	--
unplaced_1838	Spathula alba	Bilateria	Tricladida	Geoplanoidea	--
unplaced_26862	Obama sp	Obama sp	Obama sp	Geoplanidae	Obama sp
unplaced_19869	Cephaloflexa bergi	Cephaloflexa bergi	--	--	--
unplaced_5110	Obama carinata	Obama carinata	--	--	--
unplaced_15561	Obama sp	Obama sp	Obama sp	Obama sp	Obama sp
unplaced_9881	Obama sp	Geoplanoidea	Tricladida	Geoplanoidea	Geoplanoidea
unplaced_20687	Cephaloflexa bergi	Cephaloflexa bergi	Geoplanidae	Cephaloflexa bergi	Cephaloflexa bergi
unplaced_1097	Cephaloflexa bergi	Geoplaninae	Geoplanidae	Geoplanoidea	--
Table S4. Taxonomic assignments from CbSantoA dataset.

## Sheet: TABLE_S5
CbCubatao	BBH	LCA	SAP	MAP	CONSENSUS
unplaced_296	Galleria melonella	Obtectomera	--	--
unplaced_1186	Papilio troilus	Ditrysia	Lepidoptera	Lepidoptera	Lepidoptera
unplaced_1617	Polistes canadensis	Polistes canadensis	--	--	--
unplaced_2628	Cephaloflexa bergi	Cephaloflexa bergi	Cephaloflexa sp	Geoplanoidea	--
unplaced_2675	Hemileuca sp	Hemileuca sp	Lepidoptera	Lepidoptera	Lepidoptera
unplaced_2876	Cura pinguis	--	--	--	--
unplaced_3424	Platyarthrus schoebli	Crinocheta	--	--	--
unplaced_3600	--	Ditrysia	--	--	--
unplaced_3797	Papilio machaon	Papilio machaon	--	--	--
unplaced_4054	--	Ditrysia	Lepidoptera	Lepidoptera	Lepidoptera
unplaced_4184	--	Ditrysia	Lepidoptera	Lepidoptera	Lepidoptera
unplaced_4582	--	Ditrysia	--	--	--
unplaced_4750	Cephaloflexa bergi	Cephaloflexa bergi	Cephaloflexa sp	Cephaloflexa sp	Cephaloflexa sp
unplaced_5376	--	Phalangida	Opiliones	Opiliones	Opiliones
unplaced_6108	--	Eumalacostraca	Isopoda	Isopoda	Isopoda
unplaced_6469	Sinopoda stellatops	RTA clade	Phonognatha graeffei	Arachnida	--
unplaced_6728	Girardia tigrina	Continenticola	Dugesiidae	Dugesiidae	Dugesiidae
unplaced_6923	--	Laniatores	Opiliones	Opiliones	Opiliones
unplaced_6927	Hemileuca sp	Ditrysia	Hemileuca sp	Lepidoptera	--
unplaced_7049	Pickeliana pickeli	Laniatores	Opiliones	Arachnida	--
unplaced_7383	Sparassidae	Sparassidae	Araneae	Arachnida	--
unplaced_7650	--	Arthropoda	Araneae	Araneae	Araneae
unplaced_7886	--	Obtectomera	Erebidae	Lepidoptera	--
unplaced_7929	Cephaloflexa bergi	Cephaloflexa bergi	Cephaloflexa sp	Cephaloflexa bergi	Cephaloflexa bergi
unplaced_8748	Papilio xuthus	Obtectomera	Lepidoptera	Lepidoptera	Lepidoptera
unplaced_8806	Spodoptera frugiperda	Spodoptera frugiperda	--	--	--
unplaced_8941	Tegenaria atrica	Arachnida	Araneae	Arachnida	Arachnida
unplaced_8986	Dugesia tigrina	Dugesia sp	--	--	--
unplaced_9026	Hydra vulgaris	Hydra vulgaris	--	--	--
unplaced_9118	Paraba sp	Geoplanoidea	Geoplanidae	Geoplanoidea	Geoplanoidea
unplaced_9141	Spodoptera frugiperda	Spodoptera frugiperda	--	--	--
unplaced_9470	Cephaloflexa bergi	Cephaloflexa bergi	Geoplanidae	Geoplanidae	Geoplanidae
unplaced_9480	Papilio machaon	Amphiesmenoptera	--	--	--
unplaced_9534	Platyarthrus schoebli	Crinocheta	Isopoda	Alloniscus perconvexus	--
unplaced_10078	Eusparassus sp	Bilateria	Caayguara album	Caayguara album	Caayguara album
unplaced_10108	Parnara guttatus	Obtectomera	--	--	--
unplaced_10255	Diacamma sp	Diacamma sp	--	--	--
unplaced_10285	Cephaloflexa bergi	Cephaloflexa bergi	Cephaloflexa sp	Cephaloflexa bergi	Cephaloflexa bergi
unplaced_10776	Dugesia tigrina	Dugesia sp	--	--	--
unplaced_12569	Parasteatoda tepidariorum	Parasteatoda tepidariorum	--	--	--
unplaced_12622	Caayguara albus	RTA clade	Araneae	Araneae	Araneae
unplaced_13471	--	Arthropoda	Araneae	Araneae	Araneae
unplaced_13571	--	RTA clade	Araneae	Araneae	Araneae
unplaced_13633	Bombyx mori	Obtectomera	--	--	--
unplaced_13729	Hemileuca sp	--	--	--	--
unplaced_14261	--	Lepidoptera	Lepidoptera	Lepidoptera	Lepidoptera
unplaced_14795	Pardosa laura	Entelegynae	Araneae	Araneae	Araneae
unplaced_15080	--	Heteroneura	Lepidoptera	Lepidoptera	Lepidoptera
unplaced_15105	Caayguara albus	Entelegynae	Caayguara album	Caayguara album	Caayguara album
unplaced_15214	--	Obtectomera	Lepidoptera	Lepidoptera	Lepidoptera
unplaced_15712	--	Laniatores	Opiliones	Opiliones	Opiliones
unplaced_15807	Lycosinae sp	RTA clade	Araneae	Araneae	Araneae
unplaced_16063	Thanatus formicinus	Arthropoda	Araneae	Araneae	Araneae
unplaced_16944	--	Lepidoptera	Lepidoptera	Lepidoptera	Lepidoptera
unplaced_17730	Cephaloflexa bergi	Cephaloflexa bergi	Cephaloflexa bergi	Cephaloflexa bergi	Cephaloflexa bergi
unplaced_18317	Eufriesea mexicana	Eufriesea mexicana	--	--	--
unplaced_19120	--	Holometabola	Lepidoptera	Lepidoptera	Lepidoptera
unplaced_19152	--	Neolepidoptera	Lepidoptera	Lepidoptera	Lepidoptera
unplaced_19224	Cephaloflexa bergi	Cephaloflexa bergi	Cephaloflexa bergi	Cephaloflexa bergi	Cephaloflexa bergi
unplaced_19267	Bombyx mori	Bombyx mori	Bombyx mori	Bombyx mori	Bombyx mori
unplaced_19387	Pickeliana pickeli	Laniatores	Pickeliana pickeli	Pickeliana pickeli	Pickeliana pickeli
unplaced_19422	Cephaloflexa bergi	Cephaloflexa bergi	Cephaloflexa bergi	Cephaloflexa bergi	Cephaloflexa bergi
unplaced_19613	Polistes canadensis	Polistes canadensis	--	--	--
unplaced_20812	Calesia nigriventris	Ditrysia	Lepidoptera	Lepidoptera	Lepidoptera
unplaced_21133	--	Lepidoptera	Lepidoptera	Lepidoptera	Lepidoptera
unplaced_21292	--	Crinocheta	--	--	--
unplaced_21402	--	Laniatores	Opiliones	Opiliones	Opiliones
unplaced_21417	Eois sp	Eois sp	--	--	--
unplaced_21480	Parasteatoda tepidariorum	Parasteatoda tepidariorum	--	--	--
unplaced_21636	--	Laniatores	Gonyleptidae	Gonyleptidae	Gonyleptidae
unplaced_22167	Hemileuca sp	Arthropoda	Hemileuca sp	Hemileuca sp	Hemileuca sp
unplaced_22690	Cephaloflexa bergi	Cephaloflexa bergi	Cephaloflexa sp	Geoplanidae	--
unplaced_23142	Imbira marcusi	Imbira marcusi	Imbira marcusi	Imbira marcusi	Imbira marcusi
unplaced_23235	Bombyx mori	Obtectomera	--	--	--
unplaced_23415	Sandokan malayanus	Arthropoda	--	--	--
unplaced_23703	Cephaloflexa bergi	Cephaloflexa bergi	Cephaloflexa bergi	Cephaloflexa bergi	Cephaloflexa bergi
unplaced_23708	Sinopoda sp	Entelegynae	Sparassidae	Sparassidae	Sparassidae
unplaced_23744	Obama ladislavii	Obama ladislavii	Geoplanidae	Geoplanoidea	--
unplaced_24280	Hemileuca sp	Obtectomera	Lepidoptera	Lepidoptera	Lepidoptera
unplaced_24575	Bombyx mori	Bombyx mori	Trichoplusia ni	Trichoplusia ni	Trichoplusia ni
unplaced_24932	Catocala cara	Catocala sp	--	--	--
unplaced_25024	Heliothis virescens	Heliothis virescens	--	--	--
unplaced_25714	--	Arachnida	Arachnida	Arachnida	Arachnida
Table S5. Taxonomic assignments from CbCubatao dataset.

## Sheet: TABLE_S6
CbItatiaia	BBH	LCA	SAP	MAP	CONSENSUS
unplaced_4447	Adelina grylli	Adeleidae	Adelina dimidiata	Apicomplexa	--
unplaced_53596	Papilio polytes	Papilio polytes	--	--	--
unplaced_41515	Adelina dimidiata	Adelina sp	--	--	--
unplaced_42128	--	Cephaloflexa bergi	--	--	--
unplaced_31717	Polistes dominula	Polistes dominula	--	--	--
unplaced_25791	Systolederus spicupennis	Acrididea	Tetrigidae	Tetrigidae	Tetrigidae
unplaced_8707	--	Laniatores	Opiliones	Opiliones	Opiliones
unplaced_37378	Paratettix cucullatus	Acrididea	Tetrigidae	Tetrigidae	Tetrigidae
unplaced_59184	Paratettix cucullatus	Acrididea	Tetrigidae	Tetrigidae	Tetrigidae
unplaced_32269	Tuta absoluta	Euselasia chrysippe	--	--	--
unplaced_32339	Batrachideinae sp	Neoptera	Orthoptera	Orthoptera	Orthoptera
unplaced_35779	--	Laniatores	Opiliones	Opiliones	Opiliones
unplaced_64448	--	Laniatores	Opiliones	Opiliones	Opiliones
unplaced_22116	Pickeliana pickeli	Opiliones	Pickeliana pickeli	Opiliones	Opiliones
unplaced_62379	Polistes canadensis	Polistes canadensis	--	--	--
unplaced_3174	Girardia tigrina	Cephaloflexa sp	--	--	--
unplaced_17161	--	Acrididea	Tetrigidae	Orthoptera	--
unplaced_30653	Polistes dominula	Polistes dominula	--	--	--
unplaced_50681	Obama burmeisteri	Obama sp	--	--	--
unplaced_45706	Gomphocerinae sp	Neoptera	--	--	--
unplaced_11910	--	Phalangida	Opiliones	Opiliones	Opiliones
unplaced_46058	Colpodella edax	--	--	--	--
unplaced_5287	Sandokan sp	Arthropoda	--	--	--
unplaced_32264	--	Neoptera	Tetrigidae	Tetrigidae	Tetrigidae
unplaced_42959	Dugesia tigrina	Dugesia sp	--	--	--
unplaced_15650	Dugesia tigrina	Dugesia sp	--	--	--
unplaced_45066	Gomphocerinae sp	Pterygota	--	--	--
unplaced_32801	Dugesia tigrina	Dugesia sp	--	--	--
unplaced_52447	Dugesia tigrina	Dugesia sp	--	--	--
unplaced_38869	Cephaloflexa bergi	Cephaloflexa bergi	--	--	--
unplaced_18817	Cephaloflexa bergi	Geoplaninae	Cephaloflexa bergi	Cephaloflexa bergi	Cephaloflexa bergi
unplaced_43381	Dugesia tigrina	Dugesia sp	--	--	--
unplaced_11371	--	Geoplanoidea	Tricladida	Tricladida	Tricladida
unplaced_12373	--	Continenticola	Tricladida	Tricladida	Tricladida
unplaced_32514	Obama ladislavii	Obama sp	Obama ladislavii	Tricladida	--
unplaced_6113	Girardia tigrina	Dugesiidae	Girardia	Continenticola	--
unplaced_11617	Hydra vulgaris	Hydra vulgaris	--	--	--
unplaced_59031	Dugesia japonica	Continenticola	Tricladida	Tricladida	Tricladida
unplaced_58198	Cephaloflexa bergi	Cephaloflexa bergi	Cephaloflexa bergi	Cephaloflexa bergi	Cephaloflexa bergi
unplaced_45828	Caenoplana coerulea	Geoplanoidea	Geoplanidae	Geoplanoidea	Geoplanoidea
unplaced_29963	Cephaloflexa bergi	Cephaloflexa bergi	Cephaloflexa bergi	Cephaloflexa bergi	Cephaloflexa bergi
unplaced_38930	Dugesia japonica	Geoplanoidea	Dugesiidae	Geoplanoidea	Geoplanoidea
unplaced_47210	Cephaloflexa bergi	Cephaloflexa bergi	Geoplanidae	Geoplanidae	Geoplanidae
unplaced_4494	--	Geoplanidae	Geoplanidae	Geoplanidae	Geoplanidae
unplaced_6348	Cephaloflexa bergi	Cephaloflexa bergi	Cephaloflexa bergi	Cephaloflexa bergi	Cephaloflexa bergi
unplaced_31428	Dugesia tigrina	Dugesia sp	--	--	--
unplaced_27451	Girardia tigrina	Dugesiidae	Tricladida	Tricladida	Tricladida
Table S6. Taxonomic assignments from CbCantareira dataset.

## Sheet: TABLE_S7
CbCantareira	BBH	LCA	SAP	MAP	CONSENSUS
unplaced_60350	--	Laniatores	Gonyleptidae	Gonyleptidae	Gonyleptidae
unplaced_70161	--	Laniatores	Opiliones	Opiliones	Opiliones
unplaced_34590	Pickeliana pickeli	Laniatores	Pickeliana pickeli	Pickeliana pickeli	Pickeliana pickeli
unplaced_40744	Pickeliana pickeli	Laniatores	Opiliones	Arachnida	--
unplaced_77551	Pachyloides thorellii	Laniatores	Opiliones	Opiliones	Opiliones
unplaced_35339	Dufourea novaeangliae	Dufourea novaeangliae	--	--	--
unplaced_3752	Cephaloflexa bergi	Cephaloflexa bergi	Cephaloflexa bergi	Cephaloflexa bergi	Cephaloflexa bergi
unplaced_97459	Pseudogyndesoides latus	Gonyleptidae	Gonyleptidae	Gonyleptidae	Gonyleptidae
unplaced_63511	Cephaloflexa bergi	Cephaloflexa sp	--	--	--
unplaced_25409	Dufourea novaeangliae	Dufourea novaeangliae	--	--	--
unplaced_96057	Megachile rotundata	Megachile rotundata	--	--	--
unplaced_7320	Polistes canadensis	Polistes canadensis	--	--	--
unplaced_86236	Promitobates sp	Gonyleptoidea	Promitobates sp	Promitobates sp	Promitobates sp
unplaced_41953	Dufourea novaeangliae	Dufourea novaeangliae	--	--	--
unplaced_22825	--	Geoplanoidea	Geoplanidae	Geoplanoidea	Geoplanoidea
unplaced_3177	Cephaloflexa bergi	Cephaloflexa bergi	Cephaloflexa bergi	Cephaloflexa bergi	Cephaloflexa bergi
unplaced_88124	Sandokan malayanus	Arthropoda	--	--	--
unplaced_24864	Cephaloflexa bergi	Cephaloflexa bergi	Cephaloflexa bergi	Cephaloflexa bergi	Cephaloflexa bergi
unplaced_12553	Cephaloflexa bergi	Geoplaninae	Geoplanidae	Geoplanidae	Geoplanidae
unplaced_60440	Papilio xuthus	Papilio xuthus	--	--	--
unplaced_25278	Cephaloflexa bergi	Cephaloflexa bergi	Cephaloflexa bergi	Cephaloflexa bergi	Cephaloflexa bergi
unplaced_12819	Cephaloflexa bergi	Geoplaninae	Geoplanidae	Geoplanidae	Geoplanidae
unplaced_50117	Cephaloflexa bergi	Cephaloflexa bergi	Cephaloflexa bergi	Cephaloflexa bergi	Cephaloflexa bergi
unplaced_22942	Cephaloflexa bergi	Cephaloflexa bergi	Cephaloflexa bergi	Cephaloflexa bergi	Cephaloflexa bergi
unplaced_10786	Girardia tigrina	Dugesiidae	Tricladida	Tricladida	Tricladida
unplaced_46655	Cephaloflexa bergi	Cephaloflexa bergi	Cephaloflexa bergi	Cephaloflexa bergi	Cephaloflexa bergi
unplaced_93028	Dugesia tigrina	Dugesia sp	--	--	--
unplaced_90545	Cephaloflexa bergi	Cephaloflexa bergi	Cephaloflexa bergi	Cephaloflexa bergi	Cephaloflexa bergi
unplaced_50972	Cephaloflexa bergi	Cephaloflexa bergi	Cephaloflexa bergi	Cephaloflexa bergi	Cephaloflexa bergi
unplaced_46296	Cephaloflexa sp	Geoplaninae	Geoplanidae	Geoplanidae	Geoplanidae
unplaced_93658	Dugesia tigrina	Dugesia sp	--	--	--
unplaced_7076	Dugesia tigrina	Dugesia sp	--	--	--
unplaced_52621	Cephaloflexa bergi	Cephaloflexa bergi	Cephaloflexa bergi	Cephaloflexa bergi	Cephaloflexa bergi
unplaced_82211	Australoplana sanguinea	Geoplanidae	Australoplana sanguinea	Geoplanidae	Geoplanidae
unplaced_58205	--	Geoplanidae	Geoplanidae	Geoplanidae	Geoplanidae
unplaced_74165	Cephaloflexa bergi	Cephaloflexa bergi	Cephaloflexa bergi	Cephaloflexa bergi	Cephaloflexa bergi
unplaced_34258	Cephaloflexa sp	Geoplanidae	Geoplanidae	Geoplanidae	Geoplanidae
unplaced_629	Halyomorpha halys	Halyomorpha halys	--	--	--
Table S7. Taxonomic assignments from CbItatiaia dataset.

## Sheet: TABLE_S8
Rank	Score
Species	5
Genus	4
Subfamily	3.25
Family	3
Superfamily	1.75
Infraorder	2.5
Suborder	2.25
Order	2
Superorder	1.75
Infraclass	1.5
Subclass	1.25
Class	1
Higher	0
Table S8. Scores of the taxonomic ranks used to calculate the identification index (IR) of the distinct methods and the consensus assignments.
